# Supplementary material for: The study on interacting factors and functions of GASA6 in Jatropha curcas L
Source: BMC Plant Biol. 2023 Feb 18;23:99. doi: 10.1186/s12870-023-04067-4 (PMC9938578; doi:10.1186/s12870-023-04067-4)
Supplement: Supplementary file 2 — Additional file 2. [file 12870_2023_4067_MOESM2_ESM.xlsx]

## Sheet: Tale S1
Table S1 Sequence of the GASA family of Arabidopsis thaliana
>AtGASA1 Sequence ID: P46689.2
MAISKALIASLLISLLVLQLVQADVENSQKKNGYAKKIDCGSACVARCRLSRRPRLCHRACGTCCYRCNCVPPGTYGNYDKCQCYASLTTHGGRRKCP
>AtGASA2 Sequence ID: P46688.1
MAVFRSTLVLLLIIVCLTTYELHVHAADGAKVGEGVVKIDCGGRCKDRCSKSSRTKLCLRACNSCCSRCNCVPPGTSGNTHLCPCYASITTHGGRLKCP
>AtGASA3 Sequence ID: P46687.1
MAIFRSTLVLLLILFCLTTFELHVHAAEDSQVGEGVVKIDCGGRCKGRCSKSSRPNLCLRACNSCCYRCNCVPPGTAGNHHLCPCYASITTRGGRLKCP
>AtGASA4 Sequence ID: P46690.2
MAKSYGAIFLLTLIVLFMLQTMVMASSGSNVKWSQKRYGPGSLKRTQCPSECDRRCKKTQYHKACITFCNKCCRKCLCVPPGYYGNKQVCSCYNNWKTQEGGPKCP
>AtGASA5 Sequence ID: Q84J95.1
MANCIRRNALFFLTLLFLLSVSNLVQAARGGGKLKPQQCNSKCSFRCSATSHKKPCMFFCLKCCKKCLCVPPGTFGNKQTCPCYNNWKTKEGRPKCP
>AtGASA6 Sequence ID: Q6NMQ7.1
MAKLITSFLLLTILFTFVCLTMSKEAEYHPESYGPGSLKSYQCGGQCTRRCSNTKYHKPCMFFCQKCCAKCLCVPPGTYGNKQVCPCYNNWKTQQGGPKCP
>AtGASA7 Sequence ID: O82328.1
MKIIVSILVLASLLLISSSLASATISDAFGSGAVAPAPQSKDGPALEKWCGQKCEGRCKEAGMKDRCLKYCGICCKDCQCVPSGTYGNKHECACYRDKLSSKGTPKCP
>AtGASA8 Sequence ID: O80641.1
MKLVVVQFFIISLLLTSSFSVLSSADSSCGGKCNVRCSKAGQHEECLKYCNICCQKCNCVPSGTFGHKDECPCYRDMKNSKGGSKCP
>AtGASA9 Sequence ID: Q8GWK5.1
MKKMNVVAFVTLIISFLLLSQVLAELSSSSNNETSSVSQTNDENQTAAFKRTYHHRPRINCGHACARRCSKTSRKKVCHRACGSCCAKCQCVPPGTSGNTASCPCYASIRTHGNKLKCP
>AtGASA10 Sequence ID: Q8LFM2.1
MKFPAVKVLIISLLITSSLFILSTADSSPCGGKCNVRCSKAGRQDRCLKYCNICCEKCNYCVPSGTYGNKDECPCYRDMKNSKGTSKCP
>AtGASA11 Sequence ID: F4IQJ4.1
MAVFRVLLASLLISLLVLDFVHADMVTSNDAPKIDCNSRCQERCSLSSRPNLCHRACGTCCARCNCVAPGTSGNYDKCPCYGSLTTHGGRRKCP
>AtGASA12 Sequence ID: Q6GKX7.1
MMKLIVVFVISSLLFATQFSNGDELESQAQAPAIHKNGGEGSLKPEECPKACEYRCSATSHRKPCLFFCNKCCNKCLCVPSGTYGHKEECPCYNNWTTKEGGPKCP
>AtGASA13 Sequence ID: A8MR46.1
MATKLSIIVFSIVVLHLLLSAHMHFLINVCAECETKSAIPPLLECGPRCGDRCSNTQYKKPCLFFCNKCCNKCLCVPPGTYGNKQVCPCYNNWKTKSGGPKCP
>AtGASA14 Sequence ID: Q9LFR3.1
MALSLLSVFIFFHVFTNVVFAASNEESNALVSLPTPTLPSPSPATKPPSPALKPPTPSYKPPTLPTTPIKPPTTKPPVKPPTIPVTPVKPPVSTPPIKLPPVQPPTYKPPTPTVKPPSVQPPTYKPPTPTVKPPTTSPVKPPTTPPVQSPPVQPPTYKPPTSPVKPPTTTPPVKPPTTTPPVQPPTYNPPTTPVKPPTAPPVKPPTPPPVRTRIDCVPLCGTRCGQHSRKNVCMRACVTCCYRCKCVPPGTYGNKEKCGSCYANMKTRGGKSKCP
>JcGASA6 Sequence ID: KU500008.1
MAMAMAKLVCLLLLAILGISMVAAQVMANDTQYHLDSGRYGPGSLKSYQCPSECTRRCSKTQYHKPCMFFCQKCCTKCLCVPPGFYGNKSVCPCYNNWKTKRGGPKCP

## Sheet: Table S2
The primers for subcellular localization
JcGASA6-F: 5'-CAGTGGTCTCACAACATGGCGATGGCGATGGCTAA-3'
JcGASA6-R: 5'-CAGTGGTCTCATACAAGGGCATTTGGGTCCTCCAC-3'
The primers for JcGASA6 protein expression
JcGASA6ex-F：5'-GTTCCATATGCAGGTCATGGCAAATGAT-3'
JcGASA6ex-R：5'-GTTCAAGCTTCTA AGGGCATTTGGGTC-3'
pCold II-F：ACGCCATATCGCCGAAAGG
pCold II-R：GGCAGGGATCTTAGATTCTG

## Sheet: Table S3
The primers for Yeast-Hybrid system cDNA library
attB2: 5′Biotin GGCGGCCGCACAACTTTGTACAAGAAAGTTGGGT(T) 3′
ATTB1-A
F-5′TCGTCGGGGACAACTTTGTACAAAAAAGTTGG 3′
R-3′CCCCTGTTGAAACATGTTTTTTCAACCp 5′
ATTB1-B
F-5′TCGTCGGGGACAACTTTGTACAAAAAAGTTGGA 3′
R- 3′CCCCTGTTGAAACATGTTTTTTCAACCTp 5′
ATTB1-C
F-5′TCGTCGGGGACAACTTTGTACAAAAAAGTTGGAA 3′
R-3′CCCCTGTTGAAACATGTTTTTTCAACCTTp 5

## Sheet: Table S4
The primers for JcGASA6 promoter was isolated
pro-JcGASA6-F: ATACGACTCACTATAGGGCGAATTCCTTCTAATTATTTTTCAT
pro-JcGASA6-R: ACCGCGGATCGATTCGCGAACGCGTCGCTGAGAAGCAAGCT
The sequence of three upstream regulator for JcGASA6
> JcFLX gene ID: XM_012232748.2
CGAGATTCGAAGTTCCCATCCCTTATTTCTTAGCAATTTTGGTGGATATGCATAAGGAGCAAGAGACTTGGCAAAGAAGCTGTGGTTATAGTGGGAACTAATCTTGAATTCTTGAAAAGAGCACGAGAAGAGGAGAGAAGAAACGACAGCGTTGTAGTTGGCCGGGACCTTTTTCTCTTTCCTTTCAAGAACGTGTTCTAGGCTTTCTGGGTAATGAGACGTTTCCTCTGCTAGCAAAATCATTTGTGCTGTTTCACCGTCGAAGACTCCACCGTCGCGTCTCCGTTCAGGTATTTTCAAATGGGAAGTAAAGGTCGAATTCCGCCTCCTCATCTGAGGCGTCCTCTTCCTGGGCCTGGTATAATGCATCCTGAACAATTTGCTCCTGGAATGCGCCCT…
> JcERF1 gene ID: XM_012213416.2
GCAACTCTCTTCCATTACAGCATTACTTATTAAAACCCCTCCAAAATTCGCTCTCATTATTTCTCTCAAAACCTCAAGTAACCATTACTCACCATTTCGGTACCTCTCGTTAGAAAGTTTTTTCATTTACGTCCCTATAGTGATAGCCATCATAAGCTGCTTCAGCGACAACCACCATGTGTGGCGGTGCTATCATCTCCGACTTTATACCTCCCGCGGTCGCTGGGCGATCTTCTCGGCGGTTGACAGCTGATTTTCTTTGGCCTGATCTAAAGAAACCCATTGGAAAGCAGTACTCAAAACCTGTTGTTGATCTTGACAATGATTTCGAGGCTGATTTTCAGGAGTTCAAAGATGAATCTGATGCCGATGAGGAAGATGATGTCATGCTTGATGTCA…
>JcPYL9 gene ID: XM_012227842.2
TCTGGTTGGGCTTTAAAACAAATATAAAATGAGGATTGTCGGTGGATTCGTTGATTTTTGATAGTCTGCTAAGCCAAGCTAAATCCAAAGGCAAAGTCGAAGCCTATTTGGAAATTGCATCGAATCCTCCGTGACTATCACCAAAAGCTTATCTCCGTAGGAAAGCTTCAGCTTTATTTCTCATCCAGACGAAGAGAAAAGCTGTGACCTGTGACTTCTATCTACAAAGAGAGAGAGAGAGAGATTTCATATTTATAAAATGAACGGCGGCGACGCGTACGGTGTTGTGGAGGCGCAGTACATACGGAGACACCATAGGCACCAGGCCCGAGAGAATCAGTGCACGTCTGCTCTTGTTAAACACATGAAAGCTCCTGTTAATCTCGTATGGTCACTTGT…
The primer for dual-luciferase assay
CASA6-luc-F: GTACCGGGCCCCCCCTCGAGGTCGACCTTCTAATTATTTTTCATTC
CASA6-luc-R: GGCTGCAGGAATTCGATATCAAGCTTCGCTGAGAAGCAAGCTCTTTA
ERF-F: GGCCGCTCTAGAACTAGTGGATCCATGTGTGGCGGTGCTATCAT
ERF-R: ATCGATAAGCTTGATATCGAATTCTCAATAAACACCCCCAACCATG
FLX-F: GGCCGCTCTAGAACTAGTGGATCCATGGGAAGTAAAGGTCGAAT
FLX-R: ATCGATAAGCTTGATATCGAATTCTCATCTTCTAGGGTTTCCAC
PYL9-F: GGCCGCTCTAGAACTAGTGGATCCATGAACGGCGGCGACGCGTAC
PYL9-R: ATCGATAAGCTTGATATCGAATTCTCAGAATCGGTCAATTGGTTC

## Sheet: Table S5
The primers for Y2H
GASA6-GBK-F: GCATATGGCCATGGAGGCCGAATTCGATACTCAGTACCACCTTGAT
GASA6-GBK-R: GCGGCCGCTGCAGGTCGACGGATCCAGGGCATTTGGGTCCT
The imformations of five proteins screened from Y2H
JcCNR8: Jatropha curcas cell number regulator 8, ID:XM_020682349.1
JcAMs: Jatropha curcas transcription factor ABORTED MICROSPORES, ID: XM_012218861.2
JcAPRR2: Jatropha curcas two-component response regulator-like APRR2, ID: XM_012218861.2
JcFRI: Jatropha curcas FRIGIDA-like protein 4a FRI, ID: XM_012214239.2
JcSIZ: Jatropha curcas E3 SUMO-protein ligase SIZ1, ID: XM_012209470.2
The primers for BiFC
GASA6-N-F: CAGGCCTGGCGCGCCACTAGTGGATCCATGGATACTCAGTACCACCT
GASA6-N-R: GCTCCATCCCGGGAGCGGTACCCTCGAGAGGGCATTTGGGTCCTCCAC
JcAPRR2-F: CAGGCCTGGCGCGCCACTAGTGGATCCATGAGTAAGCTTCAGAGTGA
JcAPRR2-R: GTACATCCCGGGAGCGGTACCCTCGAGAAAGACGCGGACTGGGTTAC
JcAMs-F: CAGGCCTGGCGCGCCACTAGTGGATCCATGATAAACTCAACCAACATGGA
JcAMs-R: GTACATCCCGGGAGCGGTACCCTCGAGGAGTTTCTGATGGAATATTG
JcCNR8-F: CAGGCCTGGCGCGCCACTAGTGGATCCATGGAAAGAATGGCTAACGACAA
JcCNR8-R: GTACATCCCGGGAGCGGTACCCTCGAGGGCCTCACGGGCCATGCCCT
JcSIZ1-F: CAGGCCTGGCGCGCCACTAGTGGATCCATGGCAGACAATGCCGACAGCGAC
JcSIZ1-R: GTACATCCCGGGAGCGGTACCCTCGAGTGAGTTAGAAAGCCCAGACC

## Sheet: Table S6
The primers for qRT-PCR
Beta-tubulin-F：5'-TGTGAAGTCCAGCGTGTGCGATA-3'
Beta-tubulin-R：5'-GCGACGGAACATGGCTGTGAATT-3'
Actin-F：TCCCTGGTATTGCTGACCGTAT
Actin-R：TGGACAATGGATGGACCAGACT
JcGASA6-F：5'-GAGTTACCAATGCCCGTCAGAATGC-3'
JcGASA6-R：5'-TGCCATAGAAGCCAGGAGGAACAC-3'
The primers for overexpression of JcGASA6 in Nicotiana tabacum L
JcGASA6-F: 5'-CAGTGGTCTCACAAC ATGGCGATGGCGATGGCTAA-3'
JcGASA6-R: 5'-CAGTGGTCTCATACA CTAAGGGCATTTGGGTCCTC-3'
